# Supplementary material for: Statistical analysis and estimation of the regional trend of aerosol size over the Arabian Gulf Region during 2002–2016
Source: Sci Rep. 2018 Jun 22;8:9571. doi: 10.1038/s41598-018-27727-0 (PMC6015092; doi:10.1038/s41598-018-27727-0)
Supplement: Supplementary file 1 — Supplemetary Database 1 [file 41598_2018_27727_MOESM1_ESM.xlsx]

## Sheet: Data
	Latitude	26.15	26.15	26.15	26.15	26.15	26.15	26.15	26.15	26.15	26.15	26.15	26.15	26.15	26.15	26.15	26.15	26.15	26.15	26.15	26.15	26.15	26.15	26.15	26.15	26.15	26.15	26.15	26.15	26.05	26.05	26.05	26.05	26.05	26.05	26.05	26.05	26.05	26.05	26.05	26.05	26.05	26.05	26.05	26.05	26.05	26.05	26.05	26.05
	Longitude	51.55	51.65	51.75	51.85	51.95	52.05	52.15	52.25	52.35	52.45	52.55	52.65	52.75	52.85	52.95	53.05	53.15	53.25	53.35	53.45	53.55	53.65	53.75	53.85	53.95	54.05	54.15	54.25	51.65	51.75	51.85	51.95	52.05	52.15	52.25	52.35	52.45	52.55	52.65	52.75	52.85	52.95	53.05	53.15	53.25	53.35	53.45	53.55
Year	Month	Point 1	Point 2	Point 3	Point 4	Point 5	Point 6	Point 7	Point 8	Point 9	Point 10	Point 11	Point 12	Point 13	Point 14	Point 15	Point 16	Point 17	Point 18	Point 19	Point 20	Point 21	Point 22	Point 23	Point 24	Point 25	Point 26	Point 27	Point 28	Point 29	Point 30	Point 31	Point 32	Point 33	Point 34	Point 35	Point 36	Point 37	Point 38	Point 39	Point 40	Point 41	Point 42	Point 43	Point 44	Point 45	Point 46	Point 47	Point 48
2002	7	58.6614	57.0866	52.7559	49.6063	48.4252	48.4252	49.6063	50.7874	50.3937	51.1811	51.9685	51.9685	53.1496	54.3307	53.937	54.3307	55.5118	57.4803	56.2992	52.3622	52.3622	52.3622	52.3622	52.3622	51.9685	51.5748	53.937	50.7874	51.1811	57.0866	51.9685	49.6063	48.8189	48.8189	49.6063	49.6063	49.6063	50.7874	52.3622	53.1496	54.3307	54.7244	54.7244	55.9055	57.4803	55.5118	51.5748	51.9685
2002	8	54.7244	55.1181	54.3307	52.3622	49.2126	48.8189	48.8189	49.6063	50	49.6063	51.1811	51.1811	50.7874	51.5748	54.3307	53.1496	52.3622	54.3307	51.9685	51.5748	52.3622	51.9685	50.7874	51.1811	50.3937	49.2126	47.2441	42.5197	49.2126	54.3307	53.5433	50.7874	49.2126	49.6063	48.8189	49.2126	49.2126	49.6063	51.1811	52.3622	52.3622	52.7559	50.7874	51.1811	51.9685	51.1811	49.6063	50.3937
2002	9	61.4173	62.9921	61.4173	61.4173	62.5984	62.9921	63.3858	63.3858	63.3858	62.9921	63.3858	62.9921	63.3858	63.7795	64.1732	64.5669	63.3858	62.5984	61.811	61.811	62.9921	63.7795	64.1732	64.1732	63.3858	62.9921	62.9921	62.5984	61.0236	60.2362	61.0236	61.4173	62.9921	62.5984	63.3858	62.9921	62.5984	62.5984	62.5984	62.9921	63.3858	63.3858	63.3858	62.9921	62.2047	61.0236	60.6299	60.6299
2002	10	69.2913	71.6535	67.3228	66.5354	66.5354	66.9291	65.748	65.3543	65.3543	65.748	66.5354	66.9291	66.5354	66.5354	66.9291	67.3228	66.1417	64.1732	64.9606	65.3543	67.3228	67.3228	66.5354	66.9291	67.3228	69.2913	68.8976	70.4724	66.5354	65.748	65.3543	66.1417	66.1417	67.3228	66.5354	66.5354	66.9291	66.9291	66.9291	66.5354	66.5354	66.5354	66.9291	66.9291	64.5669	65.748	66.5354	68.1102
2002	11	68.1102	68.1102	68.1102	69.2913	69.2913	69.2913	70.0787	68.5039	68.8976	69.685	69.2913	68.1102	68.8976	70.4724	72.4409	72.4409	71.6535	71.6535	70.8661	70.4724	70.4724	70.0787	71.2598	72.0472	70.0787	70.8661	70.8661	66.9291	65.3543	64.5669	64.9606	67.3228	68.5039	70.4724	69.2913	68.5039	68.5039	68.5039	71.2598	69.2913	69.685	70.8661	70.4724	71.2598	70.4724	70.4724	70.4724	70.8661
2002	12	53.5433	49.6063	55.1181	59.0551	57.874	53.937	52.7559	55.5118	53.937	54.3307	59.4488	54.7244	56.6929	57.874	58.6614	60.6299	61.0236	62.2047	61.0236	59.8425	59.4488	59.0551	57.4803	57.4803	55.5118	56.2992	56.2992	58.2677	57.4803	58.2677	58.6614	59.4488	59.8425	57.4803	55.5118	59.0551	60.2362	56.6929	57.0866	56.6929	55.5118	55.5118	56.2992	58.6614	61.4173	61.4173	62.2047	60.2362
2003	1	69.685	70.8661	67.7165	67.7165	66.5354	68.1102	65.748	67.3228	68.5039	65.748	66.9291	68.5039	68.8976	70.4724	71.2598	71.6535	72.8346	72.0472	72.0472	72.0472	72.4409	73.2283	74.4094	72.4409	68.8976	72.8346	72.8346	70.4724	67.7165	68.1102	67.3228	66.9291	69.685	67.7165	64.9606	66.9291	68.5039	71.6535	70.8661	69.685	68.5039	69.685	71.6535	71.2598	72.0472	72.0472	71.6535	70.8661
2003	2	63.7795	59.4488	53.937	60.2362	60.2362	57.4803	56.6929	57.874	57.4803	58.2677	60.2362	60.2362	55.5118	58.2677	57.874	55.5118	50	44.4882	44.4882	44.4882	52.7559	53.1496	53.1496	53.1496	53.5433	55.1181	55.5118	61.4173	57.0866	55.5118	60.6299	60.2362	58.6614	55.5118	57.4803	54.3307	53.937	58.2677	57.874	59.0551	59.8425	59.0551	55.9055	56.6929	50	52.7559	55.1181	55.1181
2003	3	62.5984	65.748	59.8425	60.2362	58.6614	55.1181	55.9055	54.7244	53.5433	53.1496	53.937	54.7244	53.937	52.7559	50.7874	50	50.3937	51.9685	53.1496	52.7559	53.5433	54.3307	55.1181	54.3307	54.3307	51.1811	50	51.1811	65.748	63.7795	60.2362	58.6614	57.874	59.8425	55.1181	53.1496	53.937	53.937	53.1496	52.7559	53.1496	51.1811	49.6063	50.3937	54.3307	52.7559	55.1181	55.5118
2003	4	52.3622	50.7874	51.1811	52.3622	52.3622	48.4252	49.6063	49.6063	50.7874	50.3937	51.1811	54.7244	55.9055	56.2992	57.4803	57.0866	57.874	57.874	59.4488	59.8425	60.6299	63.3858	63.7795	63.7795	62.9921	61.811	62.9921	63.3858	47.2441	47.2441	49.6063	53.5433	49.2126	50	50.3937	49.2126	49.2126	50.3937	53.1496	54.3307	55.1181	55.9055	57.0866	58.2677	57.4803	57.874	59.0551	60.6299
2003	5	31.8898	33.8583	37.0079	38.9764	42.5197	42.5197	42.126	42.9134	42.126	41.7323	41.3386	41.7323	41.7323	41.7323	41.7323	39.3701	35.8268	37.0079	38.5827	39.3701	37.0079	37.7953	38.189	38.189	38.189	38.9764	38.5827	29.9213	25.9843	31.8898	36.6142	42.126	42.9134	41.7323	42.126	42.5197	42.5197	41.7323	42.126	42.5197	42.126	42.126	39.7638	36.2205	35.0394	37.0079	37.7953	38.189
2003	6	49.2126	49.2126	46.8504	47.2441	48.4252	48.4252	48.4252	48.8189	49.2126	49.6063	49.2126	48.8189	48.8189	48.8189	49.2126	48.8189	48.8189	49.6063	45.6693	45.6693	46.063	46.8504	46.8504	46.8504	46.063	46.8504	47.2441	46.063	42.9134	48.4252	46.4567	47.6378	48.4252	49.2126	49.6063	50	50.3937	50.7874	49.2126	49.6063	49.2126	49.2126	49.2126	49.2126	48.8189	47.2441	46.063	46.063
2003	7	55.1181	55.9055	55.1181	50.3937	49.6063	50	49.6063	50	50	49.2126	49.2126	50	51.1811	51.9685	55.1181	55.1181	53.5433	50.7874	48.0315	48.8189	49.2126	48.8189	49.2126	49.6063	53.1496	55.1181	59.0551	55.1181	48.4252	51.9685	52.3622	49.2126	49.6063	49.2126	50	50.3937	51.9685	51.5748	51.9685	53.1496	51.5748	54.7244	55.5118	53.5433	51.1811	49.6063	49.6063	49.6063
2003	8	66.9291	59.8425	56.2992	52.3622	53.5433	54.3307	54.7244	55.1181	54.7244	55.5118	55.1181	54.7244	54.3307	53.937	54.3307	54.7244	55.1181	55.5118	53.1496	52.7559	51.5748	50.7874	50.3937	50.3937	48.4252	47.6378	46.4567	42.9134	54.7244	53.937	55.1181	51.9685	52.7559	55.1181	55.1181	55.5118	56.2992	57.4803	57.874	56.6929	55.9055	54.3307	53.937	54.3307	54.3307	52.3622	50.7874	50
2003	9	59.4488	57.0866	57.4803	58.6614	58.2677	58.6614	57.874	57.4803	57.0866	56.2992	57.0866	57.4803	58.2677	57.4803	56.6929	56.2992	53.937	55.5118	57.4803	58.2677	58.6614	58.6614	58.6614	57.874	57.4803	59.0551	58.2677	57.874	57.4803	57.0866	58.6614	59.4488	59.8425	58.2677	57.4803	56.6929	56.2992	56.2992	57.4803	58.2677	57.4803	56.2992	56.2992	56.2992	55.1181	56.6929	58.2677	58.2677
2003	10	68.5039	69.2913	67.3228	66.5354	65.3543	64.9606	64.1732	64.5669	64.1732	63.7795	64.1732	64.1732	64.9606	63.3858	62.5984	62.5984	63.3858	61.811	62.2047	62.5984	61.811	61.811	62.5984	62.5984	62.9921	64.9606	66.1417	64.1732	67.3228	65.748	68.1102	67.7165	67.3228	66.5354	65.748	65.3543	64.9606	64.9606	64.5669	64.5669	63.7795	63.3858	62.9921	62.5984	61.0236	61.811	62.2047	62.5984
2003	11	53.5433	52.3622	53.5433	53.1496	53.5433	53.937	55.1181	55.5118	55.9055	55.1181	56.2992	56.6929	57.874	57.874	55.9055	56.6929	55.5118	56.6929	55.1181	55.1181	55.9055	57.4803	56.6929	57.4803	58.2677	59.8425	59.8425	55.9055	55.1181	53.1496	53.5433	55.1181	55.1181	55.1181	55.5118	56.6929	55.1181	56.2992	57.4803	58.6614	58.2677	57.0866	56.6929	56.2992	57.4803	55.9055	55.5118	55.1181
2003	12	51.5748	52.3622	52.3622	52.3622	52.7559	51.1811	50.7874	51.5748	52.7559	53.1496	51.5748	51.1811	52.3622	49.2126	49.2126	47.2441	46.4567	47.2441	46.8504	46.063	49.2126	49.2126	49.2126	49.6063	53.1496	53.5433	52.3622	56.2992	49.6063	50.3937	50.7874	51.1811	51.5748	50	50.7874	51.5748	51.9685	51.9685	50	49.6063	49.6063	50	49.6063	45.6693	46.063	46.063	46.4567	45.2756
2004	1	53.937	54.3307	53.937	53.5433	53.1496	58.6614	57.874	60.2362	61.0236	61.0236	63.7795	61.811	62.5984	62.5984	61.811	61.4173	61.0236	59.8425	58.6614	60.2362	59.8425	59.8425	60.6299	61.4173	61.0236	62.9921	61.811	63.3858	58.2677	56.2992	53.5433	54.3307	55.9055	55.9055	55.9055	57.874	58.6614	57.874	59.4488	59.8425	60.6299	59.4488	59.0551	60.6299	58.6614	58.6614	59.0551	59.4488
2004	2	57.0866	55.1181	54.3307	55.9055	55.9055	57.0866	58.2677	57.874	57.4803	57.0866	57.4803	56.2992	56.6929	58.6614	58.6614	58.2677	55.5118	55.9055	54.7244	53.937	55.1181	55.5118	57.4803	59.8425	60.2362	59.4488	59.0551	66.9291	52.7559	51.1811	55.9055	55.1181	57.4803	57.874	57.874	57.0866	56.6929	56.2992	56.2992	56.2992	58.2677	58.2677	58.2677	55.9055	55.9055	56.2992	57.0866	56.2992
2004	3	68.8976	62.2047	59.4488	58.2677	59.0551	61.811	61.811	62.2047	63.7795	61.811	59.0551	60.6299	61.0236	61.811	61.4173	63.3858	60.6299	61.811	62.5984	62.9921	61.4173	61.4173	61.0236	60.2362	61.4173	66.5354	65.3543	65.3543	63.3858	60.6299	59.0551	58.6614	59.0551	62.9921	62.9921	62.2047	59.4488	59.8425	59.8425	59.8425	60.6299	60.2362	62.5984	62.5984	61.4173	61.811	62.2047	62.9921
2004	4	51.5748	51.1811	47.2441	46.063	46.4567	46.4567	46.063	45.6693	46.063	47.6378	48.0315	48.4252	48.4252	48.8189	48.4252	48.0315	52.3622	50.7874	51.9685	52.7559	52.7559	53.937	54.3307	51.5748	42.5197	38.5827	40.5512	39.3701	52.7559	47.2441	43.3071	44.0945	44.8819	47.6378	47.6378	46.8504	47.2441	47.6378	48.0315	48.0315	48.4252	49.6063	51.1811	50	51.1811	51.5748	52.7559	52.7559
2004	5	42.9134	38.189	37.7953	40.1575	40.1575	41.7323	44.0945	45.6693	46.063	46.063	45.6693	45.2756	44.4882	45.2756	46.4567	42.9134	41.3386	40.9449	40.5512	40.1575	40.5512	39.7638	39.7638	38.5827	39.3701	38.9764	38.5827	34.252	24.4094	34.6457	40.9449	42.126	42.126	44.8819	46.4567	46.8504	46.4567	46.4567	45.6693	45.2756	45.6693	46.8504	43.7008	42.5197	41.3386	40.5512	38.9764	39.3701
2004	6	46.4567	44.0945	44.0945	44.0945	44.8819	44.8819	46.063	47.6378	48.4252	48.8189	50	50	50	50	50	50	45.6693	44.4882	43.3071	44.8819	46.8504	48.4252	49.2126	50.3937	50.7874	51.1811	51.5748	47.2441	29.5276	37.7953	42.5197	44.8819	44.0945	45.6693	46.4567	48.0315	49.6063	50	49.6063	49.6063	50	50	50	46.063	45.2756	44.0945	44.0945	44.8819
2004	7	50.7874	55.1181	53.1496	51.1811	53.1496	52.3622	52.7559	52.3622	51.9685	50.7874	50.3937	50	50.3937	50	50	50.3937	48.8189	47.2441	44.8819	45.6693	46.8504	47.6378	49.2126	51.1811	51.1811	53.1496	53.5433	53.1496	50	48.8189	49.2126	52.7559	53.5433	51.9685	51.9685	51.9685	51.1811	50.3937	50	50.3937	50.7874	51.1811	50.7874	50.3937	47.6378	44.8819	45.6693	46.8504
2004	8	56.6929	54.3307	51.5748	51.9685	51.9685	53.5433	53.5433	55.5118	57.0866	56.6929	56.6929	56.2992	55.5118	55.9055	55.9055	56.6929	55.9055	55.9055	55.5118	53.5433	53.5433	53.1496	53.5433	54.3307	53.5433	55.1181	55.1181	53.937	46.4567	47.2441	48.8189	51.1811	53.1496	53.1496	54.7244	57.0866	57.4803	57.874	58.2677	57.0866	56.2992	56.6929	57.0866	54.7244	53.937	53.937	53.5433	55.5118
2004	9	64.9606	62.9921	61.0236	61.811	62.2047	62.2047	62.2047	61.811	62.5984	63.3858	62.2047	61.0236	60.6299	59.8425	59.8425	59.4488	59.4488	59.4488	56.6929	55.1181	54.7244	55.1181	55.9055	56.2992	56.2992	53.937	54.3307	53.937	64.9606	63.3858	61.0236	61.4173	61.811	62.2047	62.2047	62.2047	61.811	61.4173	59.8425	59.8425	59.4488	59.0551	58.6614	58.2677	57.0866	55.1181	54.3307	53.937
2004	10	69.685	71.2598	67.3228	65.3543	64.9606	64.9606	65.3543	65.3543	65.3543	65.3543	64.9606	65.748	66.1417	65.3543	65.3543	65.3543	66.1417	66.9291	67.3228	67.7165	67.7165	68.1102	68.1102	68.1102	67.7165	66.5354	66.1417	66.9291	69.685	68.8976	66.5354	65.748	65.748	66.1417	65.3543	64.5669	64.5669	64.5669	66.1417	65.3543	64.9606	65.3543	65.748	66.1417	66.5354	68.1102	68.1102	67.7165
2004	11	68.1102	65.748	64.9606	63.7795	63.3858	65.748	62.2047	61.4173	61.4173	61.4173	61.4173	61.811	64.5669	64.1732	64.1732	63.7795	64.1732	63.3858	63.3858	63.3858	63.7795	64.9606	64.9606	64.5669	64.1732	62.9921	62.2047	62.5984	70.0787	68.5039	64.9606	64.1732	64.5669	63.3858	62.9921	61.811	61.0236	62.2047	61.4173	62.2047	62.9921	62.9921	64.1732	64.9606	64.1732	63.3858	63.3858	63.7795
2004	12	55.9055	55.1181	58.6614	57.874	55.5118	55.9055	53.5433	53.1496	56.2992	58.2677	58.2677	59.4488	59.8425	56.2992	56.6929	59.4488	60.2362	61.0236	60.2362	59.8425	57.874	54.7244	48.8189	49.2126	50	51.9685	53.1496	53.1496	53.5433	53.937	53.1496	52.3622	53.5433	53.5433	54.3307	55.1181	55.9055	55.9055	57.874	57.0866	58.2677	58.2677	56.6929	58.6614	56.6929	57.874	60.6299	57.0866
2005	1	64.1732	62.5984	61.4173	61.0236	59.8425	60.6299	60.6299	61.811	62.2047	62.9921	63.7795	61.4173	59.8425	59.0551	60.6299	61.4173	61.0236	59.0551	61.4173	61.4173	59.8425	62.5984	60.2362	60.2362	61.0236	62.5984	64.5669	64.9606	59.8425	61.0236	59.8425	59.4488	61.4173	59.0551	58.2677	60.6299	60.2362	61.811	62.5984	61.4173	62.2047	63.3858	62.5984	62.9921	59.4488	59.4488	56.6929	56.6929
2005	2	62.5984	61.811	62.9921	61.811	61.0236	60.2362	61.811	60.2362	59.8425	58.6614	59.8425	60.2362	61.4173	61.4173	61.4173	62.2047	59.8425	60.6299	60.2362	61.0236	60.6299	60.6299	60.6299	60.6299	60.2362	62.2047	62.5984	62.9921	65.3543	61.811	62.2047	62.2047	60.2362	60.2362	59.8425	58.6614	59.4488	62.2047	61.4173	61.811	62.2047	61.811	62.2047	62.2047	59.0551	59.0551	59.4488	58.2677
2005	3	56.6929	55.5118	54.7244	54.3307	55.1181	52.7559	59.8425	62.2047	60.2362	62.2047	65.748	65.3543	66.9291	68.5039	67.3228	66.9291	59.0551	59.0551	56.2992	55.9055	57.0866	59.8425	60.6299	61.0236	61.4173	63.3858	67.7165	68.5039	61.811	55.9055	53.937	55.5118	55.9055	55.1181	55.9055	58.6614	59.0551	62.2047	59.0551	64.1732	64.5669	63.3858	62.5984	60.2362	58.6614	57.0866	57.874	58.2677
2005	4	56.6929	53.1496	55.9055	55.9055	55.5118	54.3307	54.7244	55.1181	55.5118	55.9055	55.9055	55.9055	55.1181	55.5118	52.7559	51.1811	50	50.3937	50.3937	50.3937	51.1811	51.1811	51.9685	51.5748	53.937	55.9055	55.1181	50.3937	48.4252	50	53.1496	55.5118	54.7244	55.1181	55.5118	55.9055	55.9055	56.2992	56.2992	54.3307	55.5118	53.1496	54.3307	51.1811	50.3937	49.6063	49.2126	49.6063
2005	5	51.9685	50	47.6378	46.063	43.7008	45.2756	46.8504	48.4252	49.6063	51.1811	52.3622	50.7874	50	50.7874	51.1811	53.5433	52.7559	51.5748	50.7874	51.1811	51.5748	51.9685	52.3622	53.1496	52.7559	51.1811	51.1811	51.1811	50.7874	48.0315	44.4882	44.8819	45.2756	45.2756	45.2756	47.6378	48.8189	48.8189	48.8189	48.8189	49.6063	49.2126	50.3937	51.1811	50	51.1811	51.5748	51.1811
2005	6	50	51.9685	44.4882	44.8819	44.4882	43.3071	42.126	42.126	42.9134	43.7008	44.4882	44.8819	45.2756	46.063	46.8504	46.8504	46.063	45.6693	44.0945	41.7323	41.3386	41.3386	41.7323	43.3071	44.8819	48.8189	51.5748	49.6063	43.7008	41.3386	44.0945	45.6693	44.0945	42.9134	42.5197	42.5197	43.3071	44.0945	45.6693	46.8504	46.8504	47.2441	46.8504	46.063	44.8819	45.2756	42.126	42.126
2005	7	42.5197	47.2441	46.8504	48.0315	46.063	45.6693	45.2756	45.2756	45.6693	45.6693	46.8504	46.4567	46.4567	46.4567	46.4567	44.8819	45.6693	45.2756	45.2756	43.7008	43.7008	44.0945	44.4882	44.8819	45.2756	46.063	45.6693	45.2756	42.126	42.9134	46.4567	44.8819	45.2756	44.8819	44.8819	47.6378	48.0315	47.6378	46.4567	46.4567	46.063	46.063	45.6693	45.2756	44.8819	45.2756	43.3071	44.0945
2005	8	54.3307	54.7244	51.9685	49.6063	50.3937	51.1811	50.7874	50	49.6063	49.2126	50	51.1811	51.9685	52.3622	52.7559	51.5748	53.1496	53.5433	53.1496	53.5433	54.3307	55.1181	55.5118	55.9055	54.7244	56.2992	56.6929	55.1181	51.9685	51.5748	49.6063	49.2126	50.7874	50.7874	51.5748	49.6063	49.2126	48.4252	49.6063	51.1811	51.9685	52.3622	51.1811	53.5433	53.5433	53.1496	52.7559	52.7559
2005	9	56.2992	53.937	53.5433	56.2992	58.2677	59.8425	59.4488	59.8425	59.8425	60.2362	60.6299	60.2362	61.4173	61.4173	61.0236	60.2362	59.8425	58.6614	59.8425	60.6299	59.8425	61.4173	62.2047	62.5984	61.811	62.5984	61.811	62.9921	56.2992	53.5433	57.874	58.2677	61.4173	59.0551	59.4488	59.4488	59.8425	59.8425	59.4488	60.2362	61.0236	61.4173	60.6299	60.2362	59.4488	59.8425	60.2362	60.2362
2005	10	73.2283	72.0472	69.685	70.0787	69.2913	70.0787	70.0787	70.0787	71.2598	70.4724	70.0787	70.0787	70.0787	70.0787	70.0787	70.0787	69.685	70.4724	72.0472	72.8346	74.0157	75.5906	75.1969	74.8031	74.0157	72.8346	72.8346	74.0157	73.2283	73.622	70.4724	69.685	70.4724	70.0787	70.0787	71.6535	71.6535	71.6535	70.8661	70.4724	70.8661	70.8661	70.8661	70.4724	70.8661	71.2598	72.4409	74.0157
2005	11	61.4173	61.811	60.2362	59.8425	61.4173	62.2047	62.9921	62.5984	62.9921	63.7795	62.9921	61.4173	60.2362	61.811	62.9921	63.7795	62.9921	63.3858	62.9921	64.9606	65.3543	63.7795	63.3858	64.5669	64.1732	64.9606	64.1732	64.9606	57.4803	59.0551	59.8425	61.0236	62.2047	62.2047	61.811	62.5984	62.9921	62.5984	62.2047	61.4173	61.4173	62.2047	62.5984	62.9921	63.3858	63.3858	64.1732	64.1732
2005	12	72.0472	71.6535	72.4409	72.4409	72.0472	69.2913	73.622	73.622	70.0787	68.1102	67.3228	68.1102	68.1102	70.4724	70.4724	71.2598	70.0787	72.0472	72.4409	73.2283	71.6535	68.1102	66.1417	67.3228	70.4724	70.4724	69.685	70.0787	69.2913	66.9291	68.8976	68.1102	67.3228	72.4409	72.4409	72.8346	70.0787	68.8976	68.1102	70.4724	72.0472	69.685	70.8661	73.2283	74.8031	74.8031	73.622	73.622
2006	1	55.9055	53.937	61.811	56.2992	56.2992	57.4803	63.7795	63.7795	59.0551	61.4173	59.4488	57.4803	57.0866	61.4173	57.0866	57.0866	59.4488	58.2677	56.2992	56.6929	55.9055	55.1181	55.5118	57.874	59.0551	59.0551	59.4488	59.0551	54.7244	55.5118	62.2047	59.8425	62.9921	58.6614	59.4488	58.2677	61.4173	59.4488	58.6614	57.0866	56.6929	56.2992	56.6929	56.6929	56.6929	56.2992	55.9055	55.1181
2006	2	58.2677	63.7795	62.2047	61.4173	61.4173	60.6299	58.6614	57.0866	56.6929	55.1181	56.2992	57.0866	57.0866	57.874	57.874	58.6614	57.874	58.2677	59.0551	58.6614	58.2677	59.0551	59.0551	57.0866	57.874	57.874	57.874	54.3307	58.2677	56.6929	60.6299	60.2362	59.0551	56.6929	56.6929	55.1181	54.7244	55.9055	57.0866	57.0866	57.0866	58.2677	57.874	58.6614	58.6614	58.6614	59.4488	59.4488
2006	3	68.5039	67.3228	62.5984	61.4173	61.4173	60.6299	59.8425	59.8425	59.4488	59.0551	59.4488	59.4488	60.2362	61.0236	61.4173	61.811	60.2362	59.4488	59.4488	58.6614	57.874	57.4803	56.6929	57.4803	57.4803	59.0551	59.0551	55.9055	66.1417	62.5984	63.3858	62.9921	60.2362	58.2677	58.6614	59.4488	59.4488	59.4488	60.2362	60.2362	60.6299	61.4173	61.811	60.2362	59.8425	59.4488	58.2677	57.4803
2006	4	94.4882	95.2756	59.0551	59.0551	64.5669	64.5669	64.9606	64.5669	65.748	67.7165	69.2913	70.0787	68.8976	78.7402	71.6535	69.685	56.6929	55.9055	55.9055	56.2992	55.9055	53.937	55.9055	57.874	58.2677	66.9291	68.5039	66.5354	94.0945	68.1102	75.9843	77.9528	79.5276	74.8031	71.6535	69.2913	62.9921	66.9291	68.8976	66.5354	63.7795	60.2362	70.4724	57.0866	55.9055	55.9055	55.9055	53.5433
2006	5	44.4882	39.3701	39.7638	42.9134	43.3071	47.2441	44.8819	45.2756	44.0945	43.3071	42.126	41.3386	41.3386	41.7323	42.126	39.3701	39.7638	36.6142	38.189	39.3701	40.9449	42.9134	43.3071	44.4882	46.8504	49.2126	50	47.6378	23.2283	33.8583	34.252	42.5197	43.7008	45.2756	44.8819	44.4882	43.7008	42.5197	41.7323	41.3386	42.126	42.9134	40.1575	40.5512	37.0079	38.5827	39.7638	41.7323
2006	6	48.8189	51.1811	51.1811	50.7874	50.3937	50.3937	51.5748	52.3622	53.1496	53.937	54.7244	55.1181	55.1181	55.1181	55.5118	56.2992	57.4803	56.2992	56.2992	54.7244	54.7244	54.7244	55.5118	55.1181	53.5433	53.1496	53.5433	57.874	46.8504	46.063	45.2756	50.3937	51.1811	51.1811	52.3622	53.5433	53.937	54.3307	54.7244	55.1181	55.5118	55.9055	56.2992	57.0866	55.9055	55.5118	54.3307	54.3307
2006	7	47.2441	46.8504	43.7008	43.3071	43.3071	44.0945	45.6693	46.063	46.4567	46.8504	46.8504	46.063	45.6693	44.4882	44.4882	44.4882	42.126	42.9134	40.1575	40.9449	42.126	42.5197	42.126	42.5197	45.6693	46.4567	47.6378	41.7323	37.0079	33.0709	42.9134	44.0945	45.2756	45.2756	45.6693	46.063	46.063	45.2756	45.2756	45.2756	45.2756	45.2756	45.6693	44.4882	43.3071	39.7638	40.5512	41.7323
2006	8	54.7244	51.9685	49.2126	52.3622	53.1496	53.1496	52.7559	52.7559	55.5118	56.6929	57.874	56.6929	55.9055	55.1181	50.3937	49.2126	48.0315	45.6693	45.2756	45.6693	46.4567	45.6693	46.063	46.8504	47.2441	50.3937	50	50	51.5748	46.8504	50.3937	53.1496	51.9685	51.9685	52.3622	54.7244	55.5118	55.5118	56.2992	57.4803	54.3307	50.7874	50.3937	49.2126	44.0945	43.7008	43.7008	44.8819
2006	9	66.5354	67.3228	66.1417	66.1417	65.748	64.1732	63.3858	64.1732	63.7795	62.9921	62.5984	62.2047	62.2047	62.2047	62.2047	62.9921	60.6299	58.6614	59.4488	59.8425	59.0551	59.8425	59.8425	60.6299	62.2047	63.3858	62.2047	64.1732	68.8976	67.7165	66.9291	66.9291	65.3543	64.1732	63.7795	63.3858	62.5984	62.9921	62.5984	62.5984	62.5984	62.2047	63.3858	60.6299	59.4488	60.2362	60.2362	59.8425
2006	10	72.4409	72.0472	72.0472	70.8661	71.6535	66.5354	66.5354	70.4724	72.0472	72.0472	71.6535	72.0472	71.2598	70.8661	69.685	68.1102	68.1102	69.685	69.685	70.0787	70.4724	70.4724	69.2913	68.8976	70.0787	70.4724	72.8346	74.8031	72.0472	72.0472	70.4724	71.6535	70.8661	70.4724	71.6535	71.6535	72.0472	71.6535	71.6535	72.0472	71.6535	70.8661	71.6535	69.2913	70.8661	70.8661	70.0787	69.685
2006	11	65.748	66.9291	66.1417	65.748	66.5354	65.748	64.1732	64.1732	65.3543	66.1417	67.3228	67.3228	67.7165	66.1417	66.9291	67.3228	66.5354	66.9291	67.7165	70.4724	69.685	69.2913	69.2913	69.685	68.1102	69.2913	68.8976	67.3228	67.3228	66.1417	65.748	65.3543	65.3543	65.3543	65.3543	66.5354	66.9291	66.9291	67.7165	68.5039	68.8976	68.1102	68.5039	68.1102	68.1102	69.2913	68.5039	68.8976
2006	12	66.9291	68.1102	69.685	71.6535	68.5039	70.4724	66.1417	62.5984	60.2362	61.0236	62.2047	60.6299	57.0866	53.937	55.1181	55.9055	59.4488	67.7165	68.1102	68.8976	65.748	65.3543	65.3543	65.748	68.8976	67.3228	65.3543	64.9606	65.748	65.3543	68.5039	66.1417	69.2913	66.9291	67.7165	64.9606	61.0236	62.2047	64.1732	64.1732	61.811	58.6614	59.4488	59.8425	63.3858	67.7165	66.1417	68.1102
2007	1	62.2047	61.0236	62.9921	64.1732	64.1732	64.1732	64.1732	62.2047	62.9921	62.9921	61.4173	62.2047	64.9606	62.2047	61.4173	59.8425	59.8425	58.2677	59.8425	60.6299	61.0236	62.2047	63.7795	62.9921	60.2362	60.2362	61.4173	57.4803	58.2677	58.2677	62.9921	64.9606	64.9606	65.748	64.5669	64.5669	64.5669	62.9921	64.1732	63.7795	63.3858	61.4173	59.8425	60.2362	61.4173	60.6299	61.811	62.9921
2007	2	57.874	57.4803	58.6614	57.874	56.2992	57.874	56.6929	57.0866	57.0866	57.0866	56.6929	56.2992	55.9055	56.2992	56.2992	54.7244	55.1181	53.937	55.1181	52.3622	52.7559	53.1496	56.6929	60.2362	59.8425	60.6299	60.2362	65.3543	55.1181	55.9055	55.9055	56.2992	57.0866	56.2992	56.6929	56.6929	56.6929	55.9055	55.9055	54.7244	55.9055	55.9055	56.2992	54.7244	54.7244	54.7244	51.9685	52.3622
2007	3	63.3858	54.3307	57.0866	57.874	56.2992	54.7244	54.3307	53.5433	53.937	52.7559	52.7559	51.9685	52.3622	51.9685	51.5748	50.3937	49.2126	48.0315	48.0315	48.4252	48.8189	48.8189	48.8189	48.4252	49.2126	48.4252	50	52.3622	60.2362	60.2362	56.6929	57.0866	55.5118	54.7244	53.5433	53.5433	51.9685	51.9685	51.9685	52.3622	51.9685	51.5748	51.1811	49.2126	48.4252	47.6378	48.0315	47.6378
2007	4	40.9449	42.126	40.9449	41.7323	41.3386	40.9449	39.3701	40.1575	40.9449	40.9449	40.9449	40.9449	40.9449	42.9134	41.3386	41.7323	42.5197	42.126	40.9449	39.7638	39.7638	39.7638	41.7323	44.0945	46.8504	47.6378	51.1811	52.3622	42.5197	40.9449	41.3386	40.9449	41.7323	40.9449	40.9449	40.9449	41.3386	41.7323	41.3386	40.9449	42.5197	41.7323	42.126	42.126	41.7323	40.5512	40.1575	40.5512
2007	5	42.5197	41.7323	43.3071	43.7008	45.2756	46.8504	46.063	45.6693	45.6693	44.8819	44.4882	44.0945	44.0945	44.4882	41.3386	37.7953	37.4016	36.2205	36.2205	37.0079	37.7953	38.189	37.7953	39.3701	40.1575	40.5512	41.7323	42.126	25.5906	35.8268	38.9764	43.7008	46.063	44.4882	44.8819	44.8819	44.4882	44.0945	42.9134	42.5197	42.5197	38.189	36.6142	36.6142	34.252	35.0394	35.0394	35.8268
2007	6	45.6693	42.9134	40.9449	38.189	38.5827	42.5197	41.3386	41.7323	42.126	42.9134	42.5197	42.9134	43.3071	42.9134	44.0945	44.4882	43.3071	41.7323	42.126	41.7323	42.9134	44.4882	45.6693	46.8504	46.063	47.2441	46.8504	48.4252	43.7008	40.9449	39.3701	38.5827	41.3386	39.7638	39.7638	39.7638	41.3386	42.126	42.126	42.9134	42.9134	42.9134	43.3071	42.9134	42.9134	42.126	41.7323	42.9134
2007	7	42.126	44.8819	46.063	44.8819	44.4882	44.4882	44.8819	44.8819	44.4882	44.4882	43.7008	43.7008	45.2756	46.4567	46.8504	47.6378	46.8504	44.0945	42.9134	41.7323	42.5197	42.9134	43.7008	44.4882	44.8819	44.0945	44.4882	44.8819	42.126	45.6693	45.2756	44.4882	44.8819	44.4882	44.4882	44.8819	46.063	45.2756	45.6693	44.8819	45.6693	46.4567	46.8504	46.4567	43.3071	43.7008	40.5512	41.7323
2007	8	48.0315	51.1811	53.937	55.1181	55.9055	55.5118	55.9055	57.0866	57.874	58.6614	59.0551	59.8425	60.2362	60.2362	58.2677	57.0866	53.1496	52.7559	52.7559	53.1496	54.3307	55.9055	56.6929	57.4803	57.4803	59.0551	57.4803	55.9055	50.7874	51.5748	53.937	55.5118	55.5118	55.9055	56.6929	56.6929	58.2677	59.8425	59.8425	60.6299	61.0236	58.2677	57.0866	53.5433	52.3622	53.1496	53.1496	53.5433
2007	9	60.6299	60.6299	59.4488	59.8425	59.4488	58.6614	58.6614	58.2677	59.0551	59.8425	59.8425	59.8425	61.4173	61.811	61.811	59.0551	59.8425	57.4803	57.874	58.2677	58.6614	57.4803	57.0866	57.0866	57.874	59.4488	60.6299	60.6299	59.8425	60.2362	61.0236	60.6299	59.8425	59.8425	60.2362	61.0236	61.4173	61.4173	60.6299	60.2362	61.0236	61.4173	61.0236	60.6299	58.2677	58.2677	57.874	58.6614
2007	10	73.2283	75.1969	72.4409	71.2598	71.2598	70.8661	72.4409	73.622	74.4094	74.4094	74.8031	74.0157	73.622	73.2283	72.8346	72.4409	71.6535	72.0472	70.4724	70.8661	71.2598	72.4409	72.4409	72.0472	69.2913	68.8976	69.2913	70.8661	70.8661	70.8661	71.6535	71.2598	70.8661	72.8346	73.2283	73.622	74.4094	74.4094	74.4094	74.0157	74.0157	73.2283	71.6535	71.2598	71.6535	71.6535	71.6535	72.0472
2007	11	63.3858	65.748	66.1417	63.3858	62.2047	62.5984	63.3858	62.9921	63.7795	64.5669	64.9606	65.3543	66.9291	68.1102	67.7165	67.3228	67.3228	65.3543	64.9606	65.748	66.5354	67.3228	67.3228	68.5039	69.2913	71.6535	70.4724	73.2283	61.4173	67.7165	64.5669	64.1732	65.3543	62.2047	62.9921	64.5669	65.3543	65.748	65.748	66.9291	68.5039	69.2913	68.8976	68.5039	66.5354	67.3228	66.9291	67.3228
2007	12	61.0236	63.7795	64.5669	64.5669	64.1732	64.5669	62.5984	61.811	59.0551	62.2047	60.6299	58.2677	59.0551	60.6299	61.811	63.3858	62.9921	63.3858	62.5984	61.4173	60.6299	60.6299	59.4488	57.874	60.2362	59.8425	59.4488	61.0236	61.4173	59.8425	59.8425	62.2047	62.5984	61.0236	57.874	56.6929	60.2362	60.6299	60.6299	60.6299	59.4488	59.0551	60.6299	61.811	62.2047	61.0236	62.5984	62.9921
2008	1	58.6614	59.0551	60.6299	62.2047	62.9921	62.2047	62.5984	62.2047	57.874	56.6929	57.4803	57.874	57.874	58.6614	59.8425	61.0236	62.2047	61.811	61.811	59.4488	61.4173	63.3858	62.9921	62.9921	63.7795	64.9606	65.3543	64.9606	58.6614	57.0866	60.2362	62.2047	62.5984	62.2047	63.7795	60.6299	59.4488	57.4803	58.2677	57.874	59.4488	61.0236	59.8425	61.4173	63.3858	62.2047	62.5984	61.0236
2008	2	59.4488	59.4488	60.6299	60.6299	59.8425	59.0551	60.2362	59.4488	58.6614	57.874	57.874	57.4803	57.4803	57.4803	57.0866	57.0866	55.1181	55.1181	54.7244	54.7244	54.3307	53.5433	52.7559	53.5433	53.937	55.1181	55.5118	59.0551	64.5669	60.2362	60.6299	63.3858	59.4488	60.2362	61.0236	59.8425	58.2677	59.0551	58.6614	57.4803	57.4803	57.4803	57.874	56.2992	54.7244	55.1181	55.1181	54.7244
2008	3	66.9291	63.7795	58.6614	55.9055	55.5118	54.7244	55.5118	55.9055	56.2992	55.5118	54.3307	53.5433	52.7559	51.9685	51.5748	52.7559	50	51.5748	51.5748	51.5748	51.1811	51.1811	51.9685	51.5748	51.5748	53.1496	53.5433	52.3622	71.6535	63.3858	55.9055	55.5118	54.3307	54.3307	54.7244	56.2992	55.9055	54.7244	53.5433	52.7559	52.3622	51.9685	52.7559	53.1496	51.5748	51.5748	50.7874	50.7874
2008	4	44.4882	43.7008	39.3701	44.4882	44.0945	43.7008	44.4882	45.2756	45.2756	42.9134	42.9134	42.9134	43.3071	43.3071	43.3071	44.0945	42.5197	42.126	41.7323	41.3386	41.3386	42.126	42.9134	43.7008	44.8819	46.8504	48.0315	44.4882	40.9449	36.2205	42.5197	41.7323	42.9134	43.7008	45.2756	45.6693	45.2756	45.2756	44.8819	44.0945	44.0945	44.0945	43.7008	42.126	41.7323	41.7323	41.3386	41.7323
2008	5	36.6142	38.189	39.3701	39.3701	39.7638	38.5827	39.3701	40.5512	40.5512	40.1575	40.1575	40.1575	40.1575	40.1575	38.9764	36.6142	36.6142	35.0394	35.8268	36.6142	37.4016	38.189	38.9764	40.9449	40.9449	41.7323	41.3386	40.5512	37.0079	38.9764	38.5827	41.7323	40.5512	40.1575	40.9449	41.3386	41.3386	40.5512	40.5512	40.5512	40.1575	38.5827	35.8268	35.4331	33.8583	34.6457	35.8268	37.0079
2008	6	37.7953	37.7953	35.0394	35.0394	37.7953	40.5512	40.9449	41.3386	41.3386	42.126	41.3386	42.126	42.5197	40.5512	41.3386	42.126	40.9449	40.9449	42.126	43.3071	44.0945	44.0945	44.4882	44.0945	44.0945	44.8819	44.8819	46.063	33.4646	32.2835	36.6142	40.1575	42.126	40.9449	41.3386	41.3386	42.126	41.3386	40.9449	41.3386	41.3386	40.9449	42.126	42.5197	42.126	41.7323	42.5197	43.7008
2008	7	38.5827	44.0945	40.5512	42.5197	43.3071	43.7008	44.0945	44.0945	43.7008	44.0945	44.0945	44.8819	45.2756	44.8819	43.3071	43.3071	42.9134	39.3701	40.1575	40.9449	41.3386	41.3386	42.126	41.7323	41.7323	41.7323	41.7323	40.1575	36.2205	36.6142	40.1575	42.9134	43.3071	43.7008	44.0945	44.0945	44.4882	44.8819	45.6693	46.063	45.6693	44.8819	44.0945	42.9134	39.3701	38.9764	39.7638	40.9449
2008	8	47.6378	48.4252	46.063	47.2441	47.6378	50	49.2126	49.6063	50	49.6063	48.4252	48.0315	46.8504	47.2441	47.6378	47.2441	45.2756	44.8819	44.8819	44.8819	44.4882	44.4882	44.8819	44.8819	45.6693	47.2441	49.6063	50.3937	40.5512	46.4567	47.2441	47.6378	48.4252	48.0315	48.0315	48.4252	48.8189	48.4252	47.6378	46.4567	46.8504	47.2441	46.063	44.8819	44.0945	44.4882	45.2756	44.8819
2008	9	55.1181	56.6929	54.7244	55.1181	55.1181	53.1496	53.5433	52.3622	51.9685	51.9685	52.3622	51.9685	52.3622	52.3622	52.7559	53.1496	52.7559	52.7559	52.7559	51.1811	51.1811	51.1811	50.7874	51.9685	51.5748	53.5433	53.937	51.5748	59.0551	56.2992	56.2992	55.9055	53.937	53.5433	52.3622	52.3622	52.3622	52.3622	53.1496	53.1496	53.1496	53.5433	54.3307	55.1181	53.1496	53.1496	50.7874	51.1811
2008	10	63.3858	65.3543	66.5354	67.3228	68.8976	64.1732	64.9606	64.9606	64.9606	64.9606	64.5669	63.3858	63.3858	62.9921	62.9921	62.2047	62.5984	63.3858	62.2047	61.811	62.2047	61.811	62.9921	63.3858	64.1732	64.5669	64.1732	66.1417	66.1417	66.5354	66.5354	68.5039	64.9606	64.5669	64.1732	64.1732	63.3858	63.7795	63.7795	64.1732	64.1732	63.3858	62.9921	62.5984	62.5984	61.4173	61.0236	60.2362
2008	11	73.622	72.0472	68.1102	68.8976	66.9291	68.1102	68.5039	68.8976	69.685	70.0787	68.8976	68.1102	68.8976	68.5039	68.1102	68.1102	68.5039	68.5039	68.5039	68.5039	68.1102	67.7165	68.5039	68.1102	69.2913	71.2598	70.8661	70.8661	72.4409	70.0787	66.9291	67.3228	66.9291	67.3228	67.3228	68.5039	69.685	68.8976	69.2913	68.1102	68.1102	68.8976	68.1102	68.1102	67.7165	68.1102	68.1102	68.5039
2008	12	66.1417	64.9606	65.3543	64.9606	65.748	67.3228	66.9291	66.9291	70.8661	71.2598	69.2913	69.685	70.4724	70.4724	72.4409	72.8346	70.8661	69.2913	68.8976	68.5039	68.1102	67.7165	69.2913	69.2913	68.8976	67.3228	67.7165	70.0787	64.1732	61.811	62.5984	65.748	65.3543	65.748	68.5039	67.3228	69.2913	69.685	69.2913	69.2913	70.4724	70.4724	70.4724	70.4724	70.4724	70.0787	69.2913	68.8976
2009	1	57.0866	58.2677	59.0551	58.6614	59.0551	60.2362	60.2362	59.8425	58.6614	59.4488	59.4488	61.811	62.5984	64.5669	64.5669	64.9606	63.3858	62.9921	63.3858	64.5669	64.1732	62.2047	62.5984	63.7795	64.5669	64.1732	64.1732	63.3858	58.2677	57.4803	57.0866	57.874	57.874	57.0866	57.874	59.0551	60.6299	60.2362	62.2047	63.7795	64.5669	65.3543	64.5669	64.5669	62.9921	63.3858	63.7795	64.1732
2009	2	59.8425	51.5748	57.4803	60.2362	60.2362	57.0866	54.7244	51.5748	50.7874	53.1496	51.5748	48.8189	51.1811	51.9685	53.5433	53.5433	53.1496	53.1496	53.1496	52.7559	52.7559	48.4252	47.6378	47.2441	46.8504	46.8504	46.063	50.7874	50.3937	61.0236	57.4803	58.2677	56.6929	56.6929	54.3307	50.7874	50.3937	51.9685	48.4252	48.4252	50	51.9685	51.1811	52.3622	53.5433	53.1496	51.5748	51.9685
2009	3	46.8504	50.7874	50.3937	53.937	53.937	53.937	50.7874	50.3937	50.3937	50.3937	51.9685	53.1496	52.7559	52.7559	53.937	55.1181	51.9685	51.5748	51.9685	53.937	53.937	55.5118	53.937	53.5433	53.937	53.937	53.1496	54.7244	42.9134	41.7323	51.1811	55.9055	54.7244	51.9685	52.7559	51.5748	51.5748	51.9685	53.5433	53.937	54.3307	53.1496	52.7559	51.9685	51.9685	50.7874	50.3937	51.1811
2009	4	44.4882	43.3071	41.7323	41.7323	42.9134	44.0945	44.8819	44.4882	43.7008	46.4567	46.4567	45.6693	45.2756	46.4567	46.063	46.8504	46.8504	46.063	45.2756	44.8819	44.8819	44.8819	45.2756	46.063	46.063	45.2756	43.3071	40.5512	44.0945	42.5197	42.9134	44.0945	44.8819	45.2756	45.6693	45.6693	47.2441	46.4567	46.063	45.6693	45.6693	45.2756	44.8819	47.2441	46.4567	46.4567	45.6693	44.8819
2009	5	34.6457	37.0079	37.0079	37.7953	38.9764	40.1575	41.7323	42.9134	43.3071	43.3071	43.3071	43.3071	43.3071	43.3071	43.3071	42.5197	43.7008	43.3071	42.126	42.9134	43.3071	45.2756	46.063	46.4567	47.6378	47.6378	47.6378	47.2441	31.8898	31.1024	33.0709	38.5827	38.9764	40.5512	41.3386	42.126	42.5197	43.3071	42.9134	42.5197	42.9134	43.7008	44.0945	44.0945	44.4882	42.9134	42.5197	42.5197
2009	6	38.5827	37.7953	38.9764	39.7638	40.5512	41.3386	42.5197	43.7008	45.2756	46.8504	48.4252	50.3937	50.7874	50.3937	50.3937	50.3937	48.0315	45.6693	45.2756	45.2756	45.2756	46.063	46.4567	46.8504	45.2756	42.5197	43.3071	38.5827	32.2835	34.252	38.9764	40.1575	41.3386	42.126	42.9134	43.7008	45.6693	47.2441	48.8189	49.6063	49.6063	50	50.3937	48.4252	46.8504	44.4882	44.4882	44.8819
2009	7	33.0709	34.252	31.8898	33.0709	34.6457	35.8268	36.6142	37.7953	38.189	38.189	37.7953	39.7638	39.7638	39.7638	39.7638	38.9764	39.3701	38.5827	38.189	37.7953	38.189	38.189	39.3701	40.1575	39.3701	39.7638	41.3386	40.5512	31.8898	29.9213	34.252	36.2205	37.7953	38.5827	37.7953	38.5827	38.5827	38.9764	39.3701	39.7638	40.1575	40.1575	39.3701	39.7638	39.3701	37.7953	38.189	38.189
2009	8	40.5512	47.2441	43.3071	45.2756	45.2756	46.8504	47.2441	47.6378	46.063	46.4567	48.8189	48.4252	48.4252	49.2126	49.2126	48.0315	47.2441	46.8504	44.8819	43.7008	44.4882	42.9134	42.9134	43.3071	43.7008	42.9134	42.5197	42.126	37.4016	39.7638	42.9134	45.2756	44.8819	46.8504	46.4567	44.8819	45.2756	46.063	47.2441	48.0315	48.4252	49.2126	48.4252	47.6378	48.8189	46.063	44.8819	44.4882
2009	9	57.4803	58.6614	58.6614	58.2677	58.2677	57.0866	56.2992	55.9055	56.6929	56.2992	55.9055	56.2992	57.0866	57.874	57.4803	57.874	58.2677	59.0551	59.0551	58.2677	57.4803	57.0866	57.4803	57.874	58.6614	58.6614	58.2677	57.4803	58.6614	57.4803	57.0866	58.2677	58.6614	57.0866	56.2992	56.2992	57.0866	57.0866	56.2992	57.4803	58.6614	59.4488	59.4488	59.0551	58.6614	58.6614	58.2677	58.6614
2009	10	68.1102	68.8976	66.1417	65.748	65.3543	64.5669	64.5669	64.5669	64.5669	64.1732	64.9606	63.3858	62.5984	62.5984	63.7795	64.9606	64.9606	64.9606	61.811	64.1732	63.3858	62.5984	62.5984	62.5984	62.9921	64.1732	64.1732	65.748	67.7165	64.9606	65.748	65.748	64.9606	64.9606	65.748	66.9291	67.3228	67.3228	62.5984	64.9606	64.9606	65.3543	66.1417	65.748	64.9606	64.5669	64.5669	64.1732
2009	11	64.5669	60.6299	59.4488	58.2677	59.4488	59.8425	59.8425	60.2362	59.8425	59.4488	59.4488	59.0551	62.5984	62.9921	63.3858	63.3858	63.7795	64.9606	64.9606	65.3543	65.748	64.9606	64.1732	64.1732	64.5669	64.5669	64.9606	64.1732	60.6299	60.2362	59.0551	60.6299	61.811	61.4173	61.0236	59.4488	59.0551	58.6614	58.2677	59.8425	61.4173	60.6299	62.5984	64.1732	64.9606	64.9606	64.9606	65.3543
2010	1	68.5039	67.7165	68.5039	67.7165	68.1102	67.3228	67.7165	65.3543	64.9606	68.5039	65.748	66.1417	65.748	67.3228	67.7165	68.5039	70.0787	70.0787	70.0787	69.685	70.8661	69.685	68.1102	68.1102	69.2913	68.1102	68.5039	69.685	73.622	70.8661	69.2913	68.8976	68.8976	69.685	67.3228	65.748	65.3543	64.9606	66.9291	66.5354	68.1102	66.9291	68.1102	70.4724	70.4724	70.4724	70.0787	68.8976
2010	2	60.6299	63.7795	66.1417	66.9291	66.1417	63.3858	62.5984	63.3858	63.7795	62.9921	61.811	62.2047	59.4488	57.874	57.874	57.0866	58.2677	59.4488	58.2677	58.6614	59.4488	59.4488	59.4488	57.874	55.5118	54.7244	53.5433	59.4488	62.5984	63.3858	69.2913	67.3228	66.9291	64.5669	64.9606	64.5669	63.7795	62.9921	62.5984	59.4488	59.4488	57.4803	57.0866	57.0866	57.874	58.2677	57.874	57.874
2010	3	51.5748	52.7559	51.5748	50.7874	50.7874	50.3937	51.9685	51.9685	53.5433	53.1496	53.5433	53.5433	53.5433	53.1496	52.7559	54.3307	55.1181	53.1496	53.1496	53.5433	55.1181	53.937	53.937	53.937	55.5118	55.9055	55.5118	56.6929	45.2756	53.937	50.3937	51.5748	53.5433	53.1496	52.7559	53.1496	53.5433	53.5433	53.5433	53.937	53.937	52.7559	52.3622	55.9055	52.3622	52.3622	53.1496	54.7244
2010	4	53.1496	50.7874	49.6063	48.4252	47.2441	47.2441	45.6693	51.5748	51.5748	51.1811	48.8189	48.4252	47.6378	49.2126	48.4252	48.0315	47.6378	49.6063	48.8189	46.4567	44.4882	42.5197	43.3071	43.7008	47.2441	49.2126	50	47.6378	54.3307	51.5748	50	48.0315	48.4252	47.2441	51.1811	51.1811	51.1811	49.2126	48.8189	48.4252	49.2126	49.2126	48.4252	47.6378	48.4252	47.6378	47.6378	44.0945
2010	5	41.3386	40.5512	38.189	39.7638	41.3386	44.0945	44.0945	44.4882	44.8819	44.8819	44.4882	44.4882	44.8819	46.063	44.8819	45.2756	42.9134	41.7323	43.3071	43.3071	43.3071	44.0945	44.4882	44.4882	44.0945	44.4882	43.7008	44.0945	27.1654	30.7087	38.189	41.7323	44.8819	44.8819	45.2756	45.6693	45.6693	45.6693	45.2756	44.8819	45.6693	44.8819	44.8819	42.126	40.1575	41.7323	43.7008	45.2756
2010	6	40.9449	41.7323	39.7638	42.5197	42.5197	42.9134	42.5197	42.9134	43.3071	42.9134	42.9134	42.5197	42.126	41.7323	41.3386	40.5512	40.1575	37.0079	36.2205	37.7953	38.9764	39.7638	40.5512	40.5512	41.3386	41.7323	42.126	39.7638	27.1654	34.252	39.7638	42.9134	43.3071	42.9134	42.5197	42.5197	42.5197	42.5197	42.126	42.126	42.126	42.126	41.7323	40.9449	37.4016	37.4016	36.6142	38.5827
2010	7	39.3701	40.5512	42.126	40.9449	40.9449	42.126	43.3071	44.0945	44.8819	46.063	45.6693	45.6693	46.063	47.2441	47.6378	48.4252	48.0315	46.063	44.0945	45.2756	45.6693	45.2756	45.6693	45.2756	44.4882	43.7008	43.3071	42.5197	34.252	38.5827	38.9764	40.5512	41.7323	43.3071	44.0945	44.4882	44.8819	45.2756	44.8819	44.8819	46.4567	47.2441	47.6378	48.0315	46.8504	46.063	45.2756	45.6693
2010	8	54.3307	51.9685	50.7874	52.3622	52.7559	52.7559	51.9685	51.1811	51.1811	51.9685	53.1496	53.937	54.7244	55.1181	55.1181	55.1181	54.3307	54.7244	54.3307	54.3307	53.937	53.5433	53.1496	52.7559	52.3622	52.3622	52.3622	53.1496	49.6063	50.3937	51.1811	53.1496	53.5433	53.1496	51.9685	51.9685	52.7559	53.1496	53.5433	54.7244	55.1181	54.7244	54.7244	54.3307	54.7244	53.937	53.5433	54.7244
2010	9	57.4803	59.0551	57.4803	57.4803	57.0866	59.0551	58.6614	59.0551	59.0551	59.0551	58.2677	58.6614	58.2677	58.6614	59.0551	59.4488	59.8425	59.0551	59.0551	59.0551	58.2677	59.0551	59.4488	60.2362	62.2047	62.2047	62.5984	61.0236	57.874	57.0866	57.4803	57.4803	60.2362	58.6614	59.0551	59.4488	59.0551	58.6614	57.874	57.4803	57.874	58.2677	59.0551	59.0551	59.0551	59.8425	59.0551	58.6614
2010	10	68.1102	67.7165	66.1417	66.9291	66.5354	64.5669	64.5669	65.3543	64.9606	65.748	64.5669	64.9606	64.9606	64.9606	64.5669	63.3858	62.9921	63.7795	64.5669	64.5669	64.5669	64.1732	63.7795	63.7795	64.1732	64.9606	65.748	66.5354	68.8976	69.685	69.2913	68.1102	66.5354	65.3543	65.748	64.5669	64.1732	64.9606	65.3543	65.3543	65.748	64.9606	64.1732	63.7795	63.3858	64.5669	64.9606	63.3858
2010	11	67.3228	68.5039	69.2913	70.0787	70.4724	70.4724	70.4724	69.2913	71.6535	70.8661	73.622	73.622	74.0157	73.2283	73.2283	74.0157	73.622	74.0157	72.4409	72.4409	72.8346	72.0472	72.4409	72.8346	74.0157	72.8346	72.4409	71.2598	66.5354	68.8976	70.4724	70.8661	70.8661	70.8661	72.4409	73.2283	74.8031	74.0157	74.4094	72.8346	72.8346	73.622	74.0157	74.4094	75.1969	74.4094	73.622	73.622
2010	12	66.5354	61.811	59.4488	59.0551	59.0551	57.874	59.0551	58.2677	58.2677	59.0551	59.8425	61.0236	62.9921	62.5984	61.4173	60.2362	64.1732	63.7795	64.9606	64.1732	64.5669	64.5669	63.7795	64.9606	66.5354	67.7165	68.5039	68.5039	61.811	60.2362	58.6614	59.8425	59.4488	59.4488	59.0551	59.4488	60.2362	61.811	62.9921	64.1732	63.3858	61.811	61.0236	61.4173	65.3543	64.5669	65.748	65.3543
2010	1	62.5984	59.4488	60.6299	59.8425	61.0236	61.811	61.4173	61.811	63.7795	65.3543	61.811	62.2047	65.3543	66.5354	68.8976	68.1102	68.1102	67.3228	66.1417	66.9291	67.7165	64.1732	66.1417	66.1417	66.1417	65.3543	64.9606	62.9921	54.7244	53.1496	58.2677	58.6614	60.6299	61.0236	61.4173	62.2047	62.9921	63.3858	61.4173	63.3858	64.5669	66.1417	69.2913	68.1102	67.7165	66.1417	63.7795	64.5669
2011	2	59.8425	57.4803	57.874	55.9055	52.7559	50.7874	50.3937	50	50.3937	51.1811	50.7874	51.9685	51.5748	51.1811	51.5748	52.7559	53.1496	53.5433	52.7559	52.3622	51.9685	51.1811	52.3622	53.5433	54.7244	55.5118	56.6929	57.874	56.6929	55.5118	57.4803	54.3307	53.1496	51.5748	50.3937	48.8189	50.7874	51.9685	52.3622	50.7874	51.1811	51.5748	52.7559	52.3622	51.9685	52.7559	53.937	53.937
2011	3	38.5827	50.7874	49.6063	53.937	55.9055	55.5118	54.7244	53.1496	53.1496	53.937	53.937	54.3307	54.3307	53.937	53.937	53.937	49.6063	50	49.6063	49.6063	51.1811	53.1496	51.9685	53.5433	55.9055	56.6929	58.6614	62.2047	41.3386	54.7244	53.937	59.8425	57.4803	55.5118	53.1496	53.937	53.937	53.937	54.3307	53.937	53.5433	53.5433	53.5433	51.1811	49.2126	49.6063	50	51.5748
2011	4	54.3307	51.5748	46.8504	47.2441	46.8504	44.0945	44.4882	44.0945	42.9134	44.0945	43.3071	42.9134	43.3071	40.9449	40.5512	42.126	42.5197	40.9449	41.3386	42.5197	42.9134	42.9134	44.0945	44.8819	42.9134	42.5197	41.7323	37.0079	51.5748	47.2441	46.8504	44.8819	45.2756	45.6693	44.4882	44.0945	43.3071	42.9134	43.3071	42.9134	40.9449	40.5512	40.5512	40.5512	40.9449	42.126	42.5197	42.9134
2011	5	31.8898	32.6772	35.0394	35.8268	37.4016	38.189	38.189	40.1575	40.5512	40.1575	39.3701	38.9764	38.5827	39.3701	40.5512	39.7638	40.9449	39.3701	39.3701	39.7638	39.7638	38.5827	39.7638	39.3701	38.9764	40.5512	40.5512	39.7638	24.8032	28.3465	31.8898	35.4331	38.189	38.189	38.189	39.7638	40.1575	39.7638	39.3701	39.3701	39.7638	40.5512	40.1575	40.9449	39.3701	39.7638	40.1575	40.5512
2011	6	43.3071	44.4882	43.7008	42.5197	43.3071	42.9134	43.7008	44.0945	44.0945	44.4882	44.8819	45.6693	46.063	46.4567	47.2441	48.0315	48.0315	48.0315	48.0315	45.6693	44.8819	45.6693	46.4567	46.4567	46.8504	46.8504	44.4882	35.8268	35.8268	40.1575	40.9449	41.7323	41.7323	42.9134	43.7008	44.4882	44.8819	45.6693	46.4567	46.8504	46.8504	47.2441	47.6378	47.6378	48.0315	48.0315	45.2756	44.4882
2011	7	48.8189	48.8189	48.0315	47.2441	46.8504	47.6378	47.6378	46.8504	46.063	45.6693	45.6693	46.4567	48.0315	48.8189	49.2126	48.8189	48.4252	46.063	46.4567	44.8819	45.2756	45.2756	45.2756	44.8819	46.8504	46.8504	47.6378	47.6378	44.8819	45.6693	46.8504	46.4567	47.2441	48.0315	47.2441	47.2441	46.4567	46.8504	47.2441	47.6378	48.4252	49.2126	49.2126	49.2126	47.2441	46.4567	45.2756	45.6693
2011	8	58.6614	53.5433	53.1496	55.5118	55.9055	56.2992	55.9055	56.6929	53.937	54.3307	55.1181	55.9055	55.9055	56.2992	55.9055	55.1181	55.5118	54.7244	54.7244	54.3307	54.3307	53.1496	51.9685	51.9685	51.9685	52.3622	52.3622	51.5748	48.8189	53.937	55.5118	55.5118	54.7244	51.9685	54.3307	51.9685	52.7559	53.937	55.9055	55.9055	55.9055	55.9055	54.3307	54.3307	54.7244	54.7244	54.3307	54.3307
2011	9	66.5354	66.9291	64.9606	63.3858	62.9921	63.3858	63.7795	62.9921	62.5984	62.2047	61.811	61.811	62.2047	61.811	61.4173	61.4173	61.0236	60.6299	63.7795	62.5984	62.5984	62.2047	61.0236	61.0236	61.0236	61.4173	62.9921	64.1732	66.1417	66.9291	64.1732	64.9606	64.1732	64.1732	62.9921	62.2047	62.2047	61.4173	60.6299	61.0236	60.6299	60.2362	59.8425	60.2362	62.2047	62.2047	62.9921	63.3858
2011	10	64.5669	63.7795	63.3858	63.7795	63.7795	62.9921	64.1732	64.5669	64.5669	64.5669	64.1732	64.1732	64.1732	63.7795	62.9921	64.1732	61.811	61.0236	61.4173	61.0236	61.811	62.2047	61.0236	59.8425	59.8425	61.0236	61.811	65.3543	65.748	62.9921	63.7795	64.1732	64.5669	64.9606	65.3543	65.3543	65.3543	64.9606	64.9606	64.5669	63.3858	62.9921	63.7795	62.9921	61.0236	61.0236	61.0236	61.4173
2011	11	66.9291	63.3858	61.4173	60.2362	59.4488	58.6614	57.874	60.2362	57.874	56.6929	57.0866	56.2992	58.6614	60.2362	61.4173	59.8425	61.4173	61.811	64.1732	65.3543	67.3228	66.5354	66.9291	66.9291	67.3228	66.9291	69.685	71.6535	61.0236	61.4173	59.4488	59.8425	58.2677	55.9055	56.6929	59.0551	57.4803	56.2992	58.6614	57.874	60.6299	59.8425	60.2362	64.5669	63.3858	64.1732	63.3858	65.748
2011	12	68.5039	66.1417	62.2047	62.2047	61.811	63.3858	63.7795	63.3858	62.5984	59.8425	60.6299	59.8425	60.2362	61.4173	61.4173	62.2047	61.4173	62.5984	62.2047	63.3858	65.748	64.9606	65.748	66.5354	66.5354	66.5354	66.9291	65.748	61.811	62.2047	61.4173	61.4173	61.4173	64.1732	64.1732	63.7795	61.811	60.6299	60.6299	60.2362	61.0236	61.4173	60.6299	59.8425	61.0236	61.0236	61.811	63.3858
2011	1	59.4488	61.4173	61.811	61.0236	61.4173	59.8425	60.2362	60.2362	60.2362	59.4488	57.0866	57.4803	56.6929	57.4803	56.6929	57.4803	58.6614	57.4803	56.6929	55.1181	56.6929	56.6929	55.5118	56.2992	56.6929	59.4488	60.2362	61.0236	62.2047	63.7795	61.4173	61.0236	61.0236	59.4488	58.2677	57.874	58.2677	58.6614	56.6929	56.6929	57.0866	58.6614	58.6614	59.4488	57.874	56.2992	55.5118	54.7244
2012	2	49.6063	56.2992	57.874	59.4488	59.8425	59.4488	57.874	56.6929	56.2992	55.9055	58.6614	57.0866	55.1181	53.5433	52.3622	51.5748	51.9685	50	53.1496	53.937	53.937	54.3307	53.937	53.937	53.937	53.937	53.937	53.937	53.5433	54.7244	60.6299	60.2362	59.4488	58.2677	53.5433	53.937	57.0866	57.4803	57.874	57.0866	55.5118	53.1496	52.7559	53.937	53.5433	54.3307	54.7244	53.5433
2012	3	46.063	46.4567	44.0945	46.063	49.6063	49.2126	48.4252	49.2126	50	49.6063	50.7874	50.7874	50.3937	50	49.2126	48.8189	48.4252	48.8189	49.2126	48.4252	48.0315	48.4252	48.0315	48.4252	47.2441	47.2441	47.2441	51.5748	48.4252	48.4252	47.6378	48.8189	51.5748	48.8189	48.8189	48.4252	49.6063	50	50.3937	50.3937	50	49.6063	48.4252	48.8189	48.0315	48.8189	48.4252	48.4252
2012	4	47.2441	49.2126	46.063	45.6693	45.6693	44.8819	44.4882	44.0945	44.4882	45.2756	44.8819	43.7008	44.4882	43.3071	43.3071	42.126	40.9449	41.7323	41.3386	39.3701	41.3386	41.7323	42.5197	44.0945	45.2756	45.2756	45.6693	38.9764	48.0315	46.4567	45.6693	45.6693	44.4882	43.7008	43.3071	44.0945	43.7008	44.0945	43.7008	44.4882	42.9134	42.5197	42.126	40.5512	40.1575	40.1575	39.7638	40.5512
2012	5	31.1024	31.4961	32.2835	33.8583	38.189	38.189	37.7953	38.5827	39.3701	38.9764	38.9764	38.5827	37.7953	38.189	38.189	36.2205	36.6142	36.6142	36.6142	37.4016	38.189	38.5827	39.7638	40.9449	42.5197	44.0945	43.3071	42.126	22.0472	27.1654	32.2835	37.4016	38.189	38.189	37.7953	38.5827	38.5827	38.189	38.189	38.189	38.5827	38.9764	38.9764	37.4016	37.0079	36.6142	37.0079	38.5827
2012	6	46.063	50	45.6693	44.8819	42.9134	42.9134	43.7008	43.7008	43.3071	42.5197	42.5197	42.9134	42.9134	42.9134	43.3071	43.7008	43.7008	41.7323	41.3386	42.9134	44.4882	45.2756	44.8819	44.4882	42.9134	42.126	41.3386	40.9449	40.1575	42.126	42.5197	41.7323	43.3071	44.8819	44.4882	44.4882	43.3071	42.9134	43.3071	43.7008	43.3071	42.9134	42.9134	43.3071	42.126	43.3071	44.4882	45.2756
2012	7	44.0945	47.6378	46.063	44.0945	44.8819	44.8819	45.6693	46.4567	47.2441	47.6378	47.2441	47.6378	48.4252	49.2126	48.8189	48.8189	48.0315	49.2126	46.8504	47.2441	46.4567	46.4567	46.8504	46.4567	46.8504	47.6378	46.4567	48.0315	40.5512	39.7638	44.0945	45.2756	45.2756	45.6693	46.8504	47.2441	47.2441	47.2441	46.4567	46.8504	47.6378	47.6378	48.0315	48.8189	48.4252	46.8504	46.8504	47.2441
2012	8	46.063	40.1575	43.7008	45.6693	46.063	46.8504	46.8504	48.0315	47.6378	48.0315	48.0315	48.4252	48.8189	48.8189	46.063	45.6693	45.6693	44.0945	44.4882	44.8819	45.6693	46.4567	46.8504	44.8819	45.6693	45.6693	45.6693	46.063	39.3701	39.3701	43.3071	44.4882	46.063	46.4567	47.6378	48.0315	48.0315	48.0315	48.0315	48.4252	48.0315	47.6378	45.6693	45.2756	46.063	44.8819	45.2756	46.063
2012	9	62.2047	62.9921	59.8425	60.6299	59.8425	59.8425	59.8425	60.2362	61.0236	59.4488	60.6299	60.6299	59.8425	58.6614	57.4803	58.2677	58.6614	59.4488	59.4488	59.0551	59.0551	59.4488	60.6299	60.2362	59.8425	60.2362	60.2362	59.0551	62.9921	58.2677	57.4803	57.0866	57.874	58.2677	59.4488	59.8425	60.6299	61.0236	60.6299	59.8425	59.0551	58.2677	57.874	58.2677	59.0551	58.6614	58.2677	58.2677
2012	10	71.6535	69.2913	69.2913	69.685	70.4724	67.3228	66.1417	66.9291	67.3228	67.7165	67.7165	68.1102	68.5039	68.5039	69.2913	68.8976	68.5039	68.5039	70.4724	70.8661	70.4724	70.4724	70.8661	70.4724	70.8661	71.2598	72.4409	72.4409	71.2598	70.4724	69.2913	69.2913	71.6535	66.5354	67.3228	67.7165	67.7165	68.1102	68.8976	68.5039	68.8976	68.8976	68.5039	68.1102	68.1102	70.0787	70.4724	70.4724
2012	11	71.2598	70.8661	68.1102	69.2913	70.8661	72.0472	71.2598	71.2598	71.2598	72.8346	72.0472	72.0472	74.4094	74.4094	73.622	74.4094	74.4094	73.622	72.0472	72.4409	73.622	76.7717	76.378	77.1654	76.378	76.378	76.7717	74.0157	74.8031	71.2598	68.5039	69.2913	70.8661	71.2598	72.0472	70.8661	72.4409	71.6535	71.6535	72.0472	74.4094	74.0157	74.8031	75.1969	75.5906	71.6535	72.4409	72.8346
2012	12	64.1732	64.1732	61.811	62.5984	62.5984	61.811	61.0236	62.9921	66.1417	66.1417	68.1102	69.2913	70.0787	65.748	69.2913	67.7165	65.3543	64.5669	64.9606	62.9921	62.5984	64.5669	64.9606	61.811	63.3858	63.7795	63.3858	62.2047	62.9921	61.4173	62.5984	63.7795	61.4173	62.5984	65.748	66.5354	69.685	68.5039	68.5039	70.4724	69.685	70.4724	70.4724	67.7165	66.9291	65.3543	64.1732	62.2047
2012	1	53.1496	53.1496	56.2992	57.874	57.874	57.4803	56.2992	55.9055	56.2992	57.0866	57.4803	57.874	57.874	57.874	57.0866	57.0866	57.0866	57.4803	58.2677	59.4488	59.4488	59.8425	60.2362	60.6299	61.0236	61.4173	61.811	62.2047	54.3307	56.6929	58.6614	57.4803	56.6929	56.2992	56.6929	57.4803	57.874	57.4803	57.874	58.2677	59.0551	59.0551	59.0551	59.0551	59.0551	59.0551	59.4488	59.0551
2013	2	65.3543	67.3228	65.748	65.748	66.9291	65.3543	63.7795	62.9921	63.3858	62.9921	62.9921	63.3858	64.5669	64.5669	64.9606	64.1732	66.1417	65.748	64.1732	61.0236	64.1732	64.5669	64.9606	65.3543	68.8976	68.1102	64.9606	64.5669	66.5354	64.9606	62.9921	64.1732	65.748	65.3543	65.3543	65.3543	64.5669	63.7795	63.3858	64.5669	64.1732	64.5669	62.9921	63.7795	63.7795	63.7795	62.9921	64.1732
2013	3	66.1417	63.3858	59.8425	57.4803	55.9055	56.2992	56.2992	56.2992	56.6929	56.2992	55.5118	54.7244	54.3307	54.3307	54.3307	53.937	56.2992	54.3307	55.1181	55.5118	55.5118	56.2992	57.0866	57.0866	57.0866	57.4803	57.0866	58.2677	66.5354	63.7795	59.8425	59.4488	58.6614	56.6929	57.4803	55.9055	57.0866	57.4803	57.0866	56.6929	56.6929	56.2992	56.2992	55.5118	54.7244	55.1181	55.1181	55.9055
2013	4	46.063	46.4567	48.4252	50.7874	48.0315	49.2126	46.4567	43.3071	44.0945	48.4252	47.2441	44.0945	46.8504	46.4567	43.7008	44.0945	42.5197	42.5197	42.9134	42.9134	42.9134	42.9134	42.9134	43.3071	42.9134	46.4567	48.4252	48.8189	41.7323	44.0945	50.3937	51.1811	48.8189	44.4882	44.8819	43.7008	44.8819	45.2756	45.2756	47.2441	46.063	45.2756	44.4882	42.9134	42.9134	43.3071	43.3071	43.7008
2013	5	39.7638	37.4016	39.3701	42.126	42.9134	43.7008	42.9134	43.3071	43.7008	43.3071	43.3071	43.3071	42.5197	39.7638	41.7323	39.3701	39.3701	36.2205	36.2205	36.6142	36.2205	35.8268	36.6142	38.189	39.7638	40.5512	40.9449	40.1575	41.7323	41.7323	39.7638	40.1575	43.3071	43.3071	42.9134	43.3071	43.7008	43.7008	43.3071	42.9134	39.7638	41.7323	38.9764	38.9764	37.4016	37.0079	37.4016	36.6142
2013	6	42.5197	40.9449	41.7323	40.9449	41.7323	41.3386	42.126	42.9134	43.3071	43.7008	44.4882	42.9134	42.9134	42.5197	42.126	43.3071	42.126	42.5197	41.7323	42.9134	44.8819	45.6693	46.8504	47.6378	47.2441	47.6378	48.4252	48.0315	35.8268	35.4331	39.3701	42.126	42.126	41.7323	42.126	42.9134	43.7008	44.4882	43.7008	43.7008	42.9134	42.126	42.126	40.9449	41.7323	40.5512	41.7323	44.0945
2013	7	46.4567	49.6063	46.063	45.2756	45.6693	46.063	46.063	46.4567	46.8504	46.8504	46.8504	46.063	46.4567	46.4567	46.8504	47.6378	48.0315	48.0315	47.6378	46.4567	46.8504	45.6693	45.6693	46.063	44.8819	46.063	44.0945	40.5512	47.6378	42.9134	46.8504	47.2441	46.063	43.7008	45.2756	45.6693	45.6693	45.6693	44.8819	44.8819	45.2756	45.6693	46.063	46.8504	47.6378	48.0315	45.6693	44.4882
2013	8	51.9685	52.7559	53.1496	55.5118	57.0866	57.0866	57.0866	56.6929	55.1181	55.1181	55.1181	55.1181	55.1181	52.3622	50.3937	51.1811	51.1811	51.5748	51.5748	51.5748	49.2126	49.6063	49.6063	50.7874	50.3937	50	50	45.6693	53.937	51.9685	54.7244	56.6929	57.0866	56.2992	55.9055	55.5118	56.6929	54.7244	54.7244	54.7244	53.5433	51.5748	51.9685	51.5748	51.9685	50.3937	50.3937	50.3937
2013	9	62.2047	60.6299	60.6299	60.2362	58.2677	57.4803	56.6929	57.874	59.0551	59.4488	58.6614	57.874	57.4803	57.4803	57.0866	59.4488	59.8425	57.0866	56.6929	57.0866	57.4803	57.4803	57.4803	57.874	59.0551	59.8425	61.0236	58.2677	64.9606	61.4173	60.6299	58.6614	58.2677	58.2677	58.2677	59.0551	58.6614	58.6614	58.2677	57.874	57.4803	57.4803	59.8425	59.4488	57.0866	56.6929	56.2992	56.6929
2013	10	68.8976	69.2913	64.1732	64.9606	64.5669	66.9291	65.748	66.1417	66.1417	65.3543	64.5669	64.9606	64.9606	64.5669	64.5669	66.1417	65.748	64.9606	64.5669	64.5669	64.9606	66.1417	66.1417	66.5354	66.1417	66.5354	66.9291	67.7165	72.0472	66.1417	63.7795	65.748	66.9291	66.5354	66.1417	65.748	65.748	65.3543	64.5669	64.1732	64.1732	62.9921	64.1732	64.5669	64.5669	65.3543	65.748	65.748
2013	11	72.8346	72.0472	71.6535	70.0787	69.685	70.8661	71.6535	74.0157	74.0157	75.5906	75.9843	77.1654	74.4094	75.9843	75.9843	74.4094	73.622	73.622	74.0157	72.0472	72.8346	72.4409	73.2283	72.4409	73.622	74.0157	73.2283	74.4094	72.0472	72.8346	72.8346	71.2598	70.4724	70.4724	71.6535	72.4409	74.0157	75.5906	75.5906	74.4094	75.1969	75.5906	75.1969	74.0157	73.622	74.4094	74.4094	73.2283
2013	12	63.7795	61.4173	60.6299	61.0236	62.5984	62.2047	62.2047	61.811	60.2362	61.4173	60.6299	63.7795	64.9606	64.5669	64.1732	61.4173	59.8425	59.0551	59.8425	59.8425	58.6614	58.6614	62.2047	61.811	60.6299	59.8425	61.0236	60.2362	61.4173	61.4173	61.0236	61.4173	61.811	62.9921	63.3858	61.0236	61.0236	61.4173	65.3543	66.5354	64.1732	64.9606	62.9921	62.5984	59.8425	59.0551	59.0551	58.2677
2013	1	68.5039	68.1102	65.3543	64.1732	64.9606	68.5039	72.0472	70.0787	66.9291	68.1102	67.3228	67.3228	68.5039	69.685	72.4409	70.8661	68.5039	70.0787	70.4724	71.2598	69.2913	70.0787	70.4724	69.2913	64.5669	63.3858	65.3543	68.1102	65.748	62.9921	61.811	61.4173	67.3228	67.3228	65.3543	66.9291	66.9291	66.5354	66.5354	66.1417	66.9291	69.685	71.6535	70.0787	68.5039	68.1102	68.1102	67.3228
2014	2	69.685	66.5354	65.748	66.5354	67.3228	67.3228	68.1102	68.5039	70.0787	69.685	72.0472	70.4724	68.5039	68.8976	68.5039	68.8976	68.8976	70.0787	66.9291	70.4724	70.8661	67.7165	68.5039	68.8976	69.685	69.685	70.0787	70.4724	72.4409	68.1102	65.3543	65.3543	64.9606	66.1417	66.1417	68.5039	66.1417	68.1102	68.1102	66.1417	66.9291	67.3228	67.7165	67.7165	68.5039	70.8661	70.0787	70.8661
2014	3	70.8661	67.7165	65.748	64.5669	62.5984	64.1732	64.9606	64.5669	60.2362	62.5984	61.811	64.1732	63.3858	62.5984	59.0551	57.874	58.6614	61.4173	63.7795	66.1417	62.5984	62.2047	65.3543	64.5669	63.7795	63.7795	67.7165	66.5354	68.8976	64.9606	64.5669	65.748	62.9921	62.2047	61.4173	60.6299	62.5984	63.3858	61.4173	62.2047	57.874	55.9055	58.6614	59.0551	59.8425	61.811	66.1417	64.5669
2014	4	55.5118	55.5118	53.5433	51.1811	50.7874	50.7874	50.3937	50.3937	49.6063	46.8504	44.4882	45.2756	44.4882	44.8819	44.0945	43.7008	46.063	46.8504	47.6378	48.4252	49.2126	49.6063	51.1811	52.3622	53.5433	53.5433	55.1181	54.3307	56.2992	55.5118	53.1496	50.3937	50	50.3937	51.1811	50.3937	48.0315	45.6693	45.2756	42.126	44.0945	44.0945	45.2756	44.4882	45.6693	47.2441	48.4252	48.8189
2014	5	45.6693	42.5197	44.8819	50.3937	49.6063	49.2126	48.8189	48.8189	48.4252	48.0315	47.6378	46.8504	46.8504	46.063	43.7008	43.7008	44.4882	44.0945	45.2756	45.2756	44.0945	44.0945	44.0945	44.0945	44.8819	46.4567	46.4567	43.7008	38.5827	41.7323	47.2441	50	48.8189	49.6063	49.6063	50	50	50	49.2126	48.0315	48.0315	44.4882	43.7008	44.0945	44.0945	43.3071	43.7008	45.2756
2014	6	51.5748	51.9685	47.6378	46.4567	46.8504	47.2441	46.4567	47.2441	48.8189	48.8189	48.8189	47.2441	47.2441	47.6378	48.0315	49.2126	50	46.063	46.063	46.8504	46.8504	46.4567	47.6378	48.0315	48.0315	48.4252	48.8189	46.8504	46.063	45.2756	44.0945	46.4567	46.8504	47.2441	47.2441	48.8189	48.4252	48.0315	47.6378	48.0315	48.4252	48.8189	50	50.7874	46.4567	46.8504	47.2441	47.2441
2014	7	48.4252	49.2126	48.4252	44.4882	46.063	46.4567	47.2441	47.6378	48.4252	48.8189	48.8189	47.2441	47.2441	47.6378	48.0315	48.0315	48.0315	42.5197	43.7008	45.2756	47.2441	48.0315	48.4252	48.4252	48.8189	48.0315	49.2126	50	46.063	43.3071	44.0945	44.8819	46.063	46.8504	47.6378	48.4252	48.4252	48.4252	47.2441	47.2441	46.8504	46.8504	47.6378	48.0315	48.8189	43.7008	46.063	46.4567
2014	8	48.0315	49.6063	50.3937	51.1811	52.7559	52.3622	52.7559	53.1496	52.7559	52.7559	51.9685	51.5748	51.9685	53.1496	53.937	53.1496	48.0315	53.5433	53.937	51.9685	52.3622	52.3622	52.3622	51.1811	50	51.1811	51.1811	48.0315	47.2441	45.6693	50	52.7559	53.937	53.5433	53.5433	53.5433	53.1496	51.9685	51.1811	51.5748	51.5748	51.9685	49.6063	50.3937	53.937	53.937	54.3307	52.7559
2014	9	64.9606	64.5669	62.9921	61.4173	61.811	62.2047	62.5984	62.5984	61.4173	61.0236	61.811	61.811	62.5984	62.2047	62.5984	63.3858	62.5984	62.2047	62.2047	62.9921	64.9606	66.5354	66.5354	66.9291	66.9291	66.9291	67.7165	64.9606	64.1732	62.5984	62.9921	63.7795	62.5984	61.811	61.811	61.4173	60.2362	61.4173	61.4173	61.4173	61.811	61.811	62.9921	62.5984	61.0236	62.2047	63.7795	65.3543
2014	10	67.3228	67.3228	64.5669	65.748	65.3543	64.5669	63.3858	63.7795	63.3858	62.9921	63.3858	63.7795	64.1732	63.7795	63.3858	63.3858	62.9921	65.748	65.748	65.748	65.748	66.5354	66.1417	65.748	65.3543	66.9291	67.3228	66.5354	64.9606	64.5669	66.1417	65.3543	64.1732	61.811	62.9921	62.5984	62.5984	62.5984	62.9921	63.3858	62.9921	62.9921	62.9921	62.5984	64.5669	65.3543	65.748	66.5354
2014	11	69.685	68.1102	65.3543	64.1732	64.5669	62.9921	61.811	61.811	62.5984	62.5984	64.9606	65.3543	65.3543	64.9606	65.3543	64.5669	64.5669	64.1732	64.5669	64.5669	65.3543	65.748	65.748	64.9606	65.3543	67.7165	67.7165	66.9291	67.3228	67.7165	64.1732	62.2047	62.9921	61.0236	60.6299	62.2047	63.3858	63.7795	65.3543	65.3543	64.9606	64.9606	65.3543	65.3543	64.5669	64.5669	64.9606	64.9606
2014	12	63.3858	64.1732	64.1732	64.5669	65.3543	66.1417	64.9606	64.9606	65.3543	66.5354	66.5354	65.748	66.5354	66.9291	68.1102	67.7165	68.8976	67.3228	67.7165	66.1417	68.8976	68.5039	68.5039	70.0787	70.8661	70.8661	68.8976	70.4724	64.1732	64.9606	63.7795	61.811	61.811	63.7795	64.1732	66.5354	66.5354	66.1417	65.748	65.748	64.9606	65.748	64.9606	65.748	67.3228	68.1102	68.8976	68.1102
2014	1	74.0157	73.2283	70.4724	71.2598	70.4724	74.0157	73.2283	73.2283	72.4409	72.4409	71.2598	71.6535	71.2598	73.2283	73.622	74.8031	74.8031	74.0157	73.2283	74.0157	75.1969	75.9843	76.7717	77.9528	77.5591	77.5591	77.9528	76.378	74.0157	72.8346	75.9843	76.378	75.1969	73.622	72.4409	73.2283	73.2283	73.622	74.4094	74.0157	70.4724	72.4409	74.8031	75.5906	74.0157	74.8031	74.8031	77.1654
2015	2	61.4173	56.2992	55.5118	53.5433	54.3307	53.5433	53.1496	53.5433	53.1496	53.1496	58.2677	59.4488	58.2677	56.6929	58.2677	57.874	57.0866	54.3307	52.3622	53.1496	54.7244	56.2992	56.6929	57.4803	59.4488	59.0551	59.8425	61.0236	53.5433	55.5118	53.937	54.3307	52.7559	53.937	53.5433	53.5433	53.1496	56.6929	57.0866	58.6614	59.0551	59.8425	59.0551	58.6614	56.2992	52.7559	52.7559	53.1496
2015	3	54.7244	55.1181	55.1181	55.1181	56.2992	59.4488	59.8425	59.0551	58.6614	58.2677	58.6614	58.6614	58.6614	57.874	57.874	58.2677	58.6614	58.6614	57.874	58.6614	59.0551	59.4488	59.0551	59.4488	62.2047	59.4488	56.6929	57.874	56.2992	58.6614	57.0866	57.4803	56.2992	55.9055	56.2992	56.2992	56.6929	57.874	58.2677	57.874	59.0551	58.6614	59.0551	61.0236	59.0551	60.2362	59.4488	59.0551
2015	4	46.8504	45.6693	44.0945	43.3071	42.5197	42.126	42.126	40.5512	40.1575	39.7638	39.3701	37.4016	37.0079	37.0079	37.0079	37.0079	37.0079	37.0079	36.2205	36.6142	37.4016	38.189	38.9764	39.7638	41.7323	42.126	42.5197	40.5512	47.2441	44.4882	42.9134	43.3071	43.3071	41.3386	40.9449	40.5512	40.1575	40.1575	38.5827	38.189	38.189	37.7953	36.6142	36.2205	35.8268	35.0394	36.6142	37.7953
2015	5	42.126	42.126	41.7323	42.126	42.126	41.7323	42.9134	43.7008	44.0945	44.0945	44.0945	43.7008	43.3071	43.3071	44.0945	44.0945	42.9134	44.0945	40.9449	41.3386	43.3071	44.0945	44.0945	46.063	46.4567	47.2441	47.2441	47.2441	35.8268	36.6142	38.5827	42.5197	43.3071	42.126	42.9134	43.3071	43.3071	43.3071	43.7008	43.3071	43.7008	44.0945	42.5197	42.5197	44.0945	42.5197	42.9134	43.7008
2015	6	44.8819	39.7638	43.3071	45.2756	46.8504	47.2441	47.6378	47.2441	47.2441	47.2441	47.2441	47.2441	46.8504	46.4567	45.6693	45.6693	44.8819	43.7008	41.3386	41.7323	42.126	42.5197	42.9134	42.9134	42.9134	44.4882	44.0945	42.9134	36.6142	35.4331	40.9449	47.6378	47.2441	47.6378	47.2441	47.6378	47.2441	47.2441	47.2441	47.2441	46.4567	45.6693	45.6693	44.4882	43.3071	41.3386	41.7323	42.5197
2015	7	44.8819	45.6693	45.6693	40.5512	40.9449	41.3386	40.9449	40.5512	40.9449	41.7323	42.126	41.3386	40.5512	41.3386	41.3386	41.7323	42.126	42.9134	42.9134	42.126	42.5197	42.9134	43.7008	43.7008	42.5197	41.3386	40.5512	41.3386	42.9134	43.3071	39.3701	40.5512	41.3386	41.3386	41.3386	41.3386	41.7323	42.9134	42.9134	42.126	41.3386	41.3386	41.3386	41.3386	42.126	42.126	42.126	42.9134
2015	8	56.2992	53.1496	55.9055	57.874	59.4488	60.2362	59.4488	60.2362	61.4173	61.0236	61.0236	60.2362	58.6614	58.6614	58.6614	55.1181	55.5118	55.9055	56.2992	56.2992	55.9055	54.7244	54.7244	54.7244	52.7559	51.5748	52.3622	51.5748	54.3307	54.3307	50.7874	57.4803	59.0551	59.4488	59.8425	59.8425	61.0236	61.0236	60.2362	58.6614	59.0551	58.6614	55.9055	55.5118	55.9055	56.2992	56.2992	56.2992
2015	9	51.9685	53.1496	51.9685	54.7244	55.5118	55.9055	56.6929	57.0866	57.0866	57.874	57.874	58.6614	59.8425	59.4488	59.4488	59.4488	59.4488	58.2677	58.6614	59.8425	59.4488	59.4488	59.8425	59.8425	58.6614	56.2992	56.6929	56.6929	53.5433	53.1496	53.5433	53.937	54.7244	55.5118	55.9055	55.9055	56.6929	57.874	58.6614	59.4488	59.8425	59.8425	59.0551	58.6614	57.4803	58.2677	59.0551	59.4488
2015	10	66.5354	66.9291	62.5984	62.2047	61.4173	62.2047	61.811	61.0236	60.6299	60.2362	59.8425	59.4488	59.0551	59.0551	59.4488	60.2362	61.0236	61.811	63.3858	63.3858	64.1732	64.9606	65.748	66.9291	67.7165	66.9291	68.1102	69.2913	67.3228	64.5669	62.2047	62.2047	61.4173	60.6299	61.0236	60.6299	61.0236	61.0236	61.0236	59.8425	59.4488	59.4488	59.4488	59.8425	59.8425	61.811	63.7795	64.5669
2015	11	75.1969	73.622	70.4724	67.7165	66.5354	63.3858	62.9921	62.5984	62.9921	65.748	65.3543	65.748	65.748	66.1417	67.3228	68.5039	68.8976	68.8976	69.2913	69.2913	69.685	68.5039	67.3228	65.748	66.1417	66.9291	66.5354	68.1102	77.1654	69.685	67.7165	62.2047	59.8425	61.811	63.7795	63.7795	64.1732	64.5669	65.3543	65.3543	66.1417	65.748	66.9291	66.9291	67.7165	68.5039	69.2913	67.3228
2015	12	62.5984	62.2047	62.9921	63.3858	62.5984	64.1732	63.3858	61.4173	62.2047	61.811	64.5669	64.1732	65.3543	67.3228	67.7165	68.5039	67.7165	67.3228	64.5669	65.748	66.5354	66.9291	67.3228	68.1102	70.8661	69.2913	66.9291	68.1102	61.4173	61.4173	63.7795	63.3858	61.811	61.4173	59.8425	60.6299	58.2677	62.2047	62.2047	65.3543	66.1417	64.9606	65.3543	66.5354	68.1102	67.7165	66.1417	66.1417
2015	1	65.748	62.5984	61.4173	62.2047	60.2362	60.6299	59.0551	59.4488	59.4488	57.874	58.6614	59.8425	59.8425	59.8425	60.6299	61.4173	62.2047	60.6299	59.8425	58.6614	59.8425	59.8425	61.0236	61.0236	62.2047	64.1732	64.5669	63.7795	62.2047	61.4173	62.2047	61.811	60.6299	59.8425	58.2677	58.6614	59.4488	58.2677	60.2362	60.6299	61.0236	62.5984	62.5984	63.3858	61.811	61.4173	59.4488	58.6614
2016	2	73.622	73.622	68.8976	67.3228	69.2913	68.5039	68.1102	69.685	71.6535	70.8661	72.0472	71.6535	68.1102	66.9291	65.748	65.748	65.3543	64.9606	63.7795	65.748	65.3543	64.5669	65.3543	64.9606	68.1102	68.5039	70.8661	73.622	71.2598	72.4409	68.5039	68.5039	69.2913	69.685	70.0787	70.0787	71.2598	71.2598	69.685	69.2913	69.2913	65.748	64.5669	64.9606	63.3858	63.3858	63.7795	63.7795
2016	3	66.5354	64.1732	60.6299	58.2677	61.0236	61.0236	64.5669	65.3543	65.3543	65.748	66.1417	66.5354	64.9606	64.5669	62.2047	61.811	60.2362	57.874	57.874	56.2992	56.6929	56.2992	55.5118	54.3307	51.5748	52.3622	51.9685	55.5118	57.4803	62.2047	56.6929	56.6929	64.5669	62.5984	62.5984	62.2047	64.1732	65.3543	65.3543	64.9606	64.5669	63.3858	62.9921	61.0236	59.4488	57.4803	55.9055	55.9055
2016	4	64.9606	62.2047	65.3543	70.4724	68.1102	67.7165	66.9291	63.7795	60.2362	59.0551	59.0551	59.0551	58.6614	57.874	57.4803	57.874	58.6614	59.0551	61.0236	64.1732	64.1732	63.7795	62.9921	63.7795	63.3858	62.2047	59.8425	55.9055	47.2441	53.5433	68.8976	68.5039	64.5669	63.7795	59.4488	58.6614	59.0551	60.2362	60.6299	59.8425	59.0551	57.4803	58.2677	59.4488	60.6299	61.0236	61.4173	62.9921
2016	5	37.0079	42.5197	40.5512	42.126	43.7008	44.0945	44.4882	44.4882	43.3071	42.9134	42.9134	42.9134	42.9134	42.5197	42.5197	44.8819	42.126	42.9134	43.7008	43.7008	43.7008	42.5197	43.3071	44.0945	45.2756	50	48.4252	46.8504	40.1575	41.3386	42.5197	42.5197	42.5197	44.0945	43.7008	43.7008	43.7008	43.3071	43.7008	44.0945	44.8819	44.8819	44.4882	41.3386	41.3386	42.5197	42.5197	42.5197
2016	6	42.9134	42.5197	44.4882	44.8819	45.6693	48.8189	48.8189	48.8189	49.2126	48.8189	48.4252	47.6378	47.6378	48.8189	49.6063	50.3937	50.7874	51.9685	51.5748	50.3937	50.3937	49.6063	50	50	50	50.3937	49.2126	49.2126	37.7953	41.3386	41.3386	44.8819	48.8189	48.8189	48.4252	48.4252	48.4252	48.0315	47.6378	47.2441	48.0315	49.2126	50	50.3937	51.5748	51.1811	50	50.7874
2016	7	41.7323	46.4567	45.2756	44.0945	43.3071	44.8819	46.063	47.6378	47.6378	46.8504	46.8504	46.063	46.8504	47.2441	47.6378	47.6378	47.6378	47.6378	46.063	46.8504	46.4567	46.063	45.2756	45.2756	46.4567	47.2441	44.8819	48.8189	41.7323	44.4882	43.3071	42.126	44.8819	46.063	46.4567	46.8504	46.063	45.6693	44.4882	44.0945	44.4882	45.2756	46.4567	47.2441	46.8504	45.2756	44.0945	44.0945
2016	8	50	46.8504	48.4252	50	50.3937	50.7874	50	48.4252	48.4252	48.8189	48.0315	49.6063	51.1811	53.1496	53.937	52.7559	51.5748	53.1496	55.1181	55.9055	56.6929	57.4803	58.2677	58.2677	57.874	55.5118	54.7244	53.5433	44.0945	48.4252	48.8189	50.3937	51.5748	49.6063	49.2126	48.4252	48.4252	48.4252	49.6063	51.5748	52.3622	53.1496	52.7559	51.5748	51.5748	53.1496	54.7244	55.5118
2016	9	65.3543	65.3543	62.9921	61.4173	62.2047	61.811	61.4173	60.6299	60.6299	60.6299	61.4173	62.5984	62.5984	64.1732	65.748	66.9291	66.9291	68.8976	68.8976	68.5039	68.5039	68.1102	65.748	65.3543	66.1417	64.1732	64.9606	64.9606	64.5669	65.748	65.3543	64.5669	63.7795	63.7795	61.811	62.2047	62.9921	63.7795	63.7795	62.5984	62.2047	63.7795	65.3543	66.5354	68.1102	68.5039	68.5039	67.7165
[truncated: 339 more columns]
